# Supplementary material for: Marine Indole Alkaloids—Isolation, Structure and Bioactivities
Source: Mar Drugs. 2021 Nov 24;19(12):658. doi: 10.3390/md19120658 (PMC8708922; doi:10.3390/md19120658)
Supplement: Supplementary file 1 [file marinedrugs-19-00658-s001.zip]

Archive with 1 entries (1 files):
- marinedrugs-1464094-supplementary.pdf
